# Supplementary material for: Cryocure-VT: the safety and effectiveness of ultra-low-temperature cryoablation of monomorphic ventricular tachycardia in patients with ischaemic and non-ischaemic cardiomyopathies
Source: Europace. 2024 Apr 7;26(4):euae076. doi: 10.1093/europace/euae076 (PMC10998960; doi:10.1093/europace/euae076)
Supplement: euae076_Supplementary_Data [file euae076_supplementary_data.zip]

Archive with 2 entries (2 files):
- Europace Cryocure-VT Supplemental Material Rev 8 Final.pdf
- Verma etal Cryocure-VT Europace Supplemental Material .pdf
